# Supplementary material for: Immune Response in Crayfish Is Species-Specific and Exhibits Changes along Invasion Range of a Successful Invader
Source: Biology (Basel). 2021 Oct 26;10(11):1102. doi: 10.3390/biology10111102 (PMC8615248; doi:10.3390/biology10111102)
Supplement: Supplementary file 1 [file biology-10-01102-s001.zip]

Archive with 1 entries (1 files):
- biology-1414747-supplementary.pdf
